# Supplementary material for: Next Generation Sequencing and Genetic Analyses Reveal Factors Driving Evolution of Sweetpotato Viruses in Uganda
Source: Pathogens. 2024 Sep 26;13(10):833. doi: 10.3390/pathogens13100833 (PMC11510311; doi:10.3390/pathogens13100833)
Supplement: Supplementary file 1 [file pathogens-13-00833-s001.zip]

Archive with 1 entries (1 files):
- pathogens-3094168-supplementary.xlsx
