# Supplementary material for: Next Generation Sequencing and Genetic Analyses Reveal Factors Driving Evolution of Sweetpotato Viruses in Uganda
Source: Pathogens. 2024 Sep 26;13(10):833. doi: 10.3390/pathogens13100833 (PMC11510311; doi:10.3390/pathogens13100833)
Supplement: Supplementary file 1 [file pathogens-13-00833-s001.zip › pathogens-3094168-supplementary.xlsx]

## Sheet: Supplementary table S1
Supplementary Table S1. Number of reads generated from sequencing, before and after quality trimming
Sample field numbers	Number of reads before trimming	Number of reads after trimming
WAK 3	427894	421071
WAK 2	220661	213609
WAK 4	323622	319019
MKN 4	284815	275680
MKN 5	746741	734919
MKN 3	239417	235689
MPG 5	463479	455003
MPG 6	418550	411069
MPG 2	1119548	1098967
IGA 5	435653	428369
IGA 4	684181	674790
IGA 1	867642	854662
SER 4	574133	565515
SER 2	484637	477366
SER 3	581226	572637
SRT 3	395976	389725
SRT 5	373901	368120
SRT 4	1092811	1077407
KMI 3	1009895	990120
KMI 4	987361	972800
KMI 5	1184124	1167792
KML 4	624953	615720
KML 3	1228904	1211579
KML 5	1035522	1020569
BSH F5	1360	1297
BSH F4	2180531	2128339
BSH F6	26835	22719
MLE 1	556	409
MLE 3	3071	957
MLE 4	927412	895267
KAS F1	37799	31534
KAS F3	1121353	1092727
KAS F4	1376450	1348559
MUB F1	1166794	1132068
MUB F4	10228	7906
MUB F3	1322246	1281822
HMA F7	9446535	9040147
HMA F1	2948	2118
HMA F4	2505183	2397125
HMA F3	1102677	1072574
NAK 9	2433	1515
NAK 7	11901	9996
LUW 9	2049185	1998698
LUW 4	952092	924951
LUW 3	882872	866512
KAB F2	1993	1556
KAB F5	12112	11068
NaCRRI (WAK)	1654528	1619827
Total number of reads	42604740	41441888
Districts in Uganda: WAK=Wakiso, MKN=Mukono, MPG= Mpigi, LUW=Luweero, IGA=Iganga, SER=Serere, SRT=Soroti, KMI= Kumi, KML=Kamuli, MLE=Mbale, BSH=Bushenyi, KAB=Kabarole, KAS=Kasese, MUB=Mubende, HMA=Hoima

## Sheet: Supplementary table S2
Supplementary Table S2: Reference whole genome sequences of virus isolates used in the study
Virus	Accession number	Country of origin
Sweet potato chlorotic fleck virus (SPCFV)	AY461421	Uganda
	MH264534	Kenya
	KP115607	South Korea
	KP115606	South Korea
	KP715159	South Korea
	KP115605	South Korea
	KU707475	Australia
	KU720565	East Tumor
	OQ139537	China
	OQ139538	China
	OK181776	Taiwan
Sweet potato feathery mottle virus (SPFMV)	MK778789	China
	MK778790	China
	KF386013	Argentina
	AB465608	Japan
	AB439206	Japan
	MF572056	East Tumor
	MH763689	Kenya
	MH763687	Uganda
	MH763686	Rwanda
	MH763685	kenya
	MH763684	Uganda
	MH763682	Kenya
	KP115610	South Korea
	MH388494	South Korea
	MH264535	Kenya
	MH763675	Kenya
	MH763680	Kenya
	MH763681	Uganda
	MH763679	Uganda
	MK778785	China
	MK778786	China
	MH763690	Uganda
	MH763676	Uganda
	MH763677	Uganda
	MH763678	Uganda
	KP729265	Uganda
	MH763683	Uganda
	KY296450	China
	KY296451	China
	FJ155666	Peru
	KT069222	South Africa
	MT587566	Israel
	MH763688	Rwanda
	KU511268	Spain
	OR829289	USA
	OR829286	USA
	MT270317	South Africa
	MG656431	Australia
	MF572050	Australia
	ON055391	Greece
Sweet potato virus C (SPVC)	KU877879	China
	JX489166	Israel
	KP115620	South Korea
	KP115622	South Korea
	AB509453	Japan
	KF386015	Argentina
	MF572062	Argentina
	MF572059	Australia
	KT069223	South Africa
	MH264531	Kenya
	GU207959	Peru
	KU511269	Spain
	MF572065	East Timor
	ON055392	Greece
	MH388498	South Korea
	KF386015	Argentina
	MK778822	China
	MG656435	Australia
	MG656432	Australia
	MF572057	Australia
	KT069223	South Africa
	MF572057	Australia
	KU511269	Spain
	NC_014742	Peru
	GU207957	Peru
	MT270373	South Africa
	MH264531	Kenya
	MH782228	USA
	KP115621	South Korea
	OR829292	USA
	MT270368	South Africa
	MF572067	East Timor
	MF572061	Australia
	MT270352	South Africa
	AB509453	Japan

## Sheet: Supplementary table S3
Supplemetary Table S3. Genomic organization of the Sweet potato chlorotic fleck virus (SPCFV) sequences obtained in this stud3
Accession no of virus sequence	Geographic origin in Uganda	Position of nucleotides in genomic region (a)
		Genome size	5’ UTR	RDRP	TGBP1	TBGP2	TGBP3	CP	NaBP	3’ UTR
OR333992	Mpigi	9092	1973-01-01	73-6345	6351-7073	7042-7368	7341-7544	7778-8677	8661-9062	9063-9092
OR333993	Bushenyi	9101	1960-01-01	61-6333	6341-7061	7030-7356	7329-7532	7766-8665	8649-9050	9051-9101
OR333994	Mbale	9103	1953-01-01	54-6345	6341-7063	7032-7358	7331-7534	7768-8667	8661-9062	9063-9103
(a) Genomic regions- 5' UTR (5' untranslated region), RDRP (RNA dependent RNA polymerase), TGBp1, 2 and 3 (triple gene block proteins 1, 2 and 3), CP (coat protein), NaBP (Nucleotide-binding protein), 3' UTR (3' Untranslated region)

## Sheet: Supplementary table S4
Supplementary Table S4. Genomic organization of the Sweet potato potyvirus sequences obtained in this study
Virus strain	Accession number of virus sequence	Geographical origin in Uganda		Position of nucleotides in genomic region (a)
			5’ UTR	Poly-protein	P1	HC-PRO	P3	6K1	CI	6K2	NIa-VPG	Nia-Pro	NIb	CP	3’ UTR	PIPO	PISPO
SPFMV Strain EA	OR233819	Mpigi	1-105	106-10662	106-2172	2173-3546	3547-4602	4603-4758	4759-6687	6688-6846	6847-7422	7423-8151	8152-9714	9715-10659	10662-10860	4011-4217	1452-2144
	OR233820	Serere	1-105	106-10662	106-2172	2173-3546	3547-4602	4603-4758	4759-6687	6688-6846	6847-7422	7423-8151	8152-9714	9715-10659	10663-10860	4015-4218	1450-2145
	OR233821	Serere	1-107	108-10664	108-2174	2175-3548	3549-4604	4605-4760	4761-6689	6690-6848	6849-7424	7425-8153	8154-9716	9717-10661	10664-10848	4013-4219	1454-2146
	OR233822	Soroti	1-102	103-10659	103-2169	2170-3543	3543-4599	4600-4755	4756-6684	6685-6843	6844-7419	7420-8148	9149-9711	9712-10656	10659-10670	4008-4214	1449-2143
	OR233823	Kamuli	1-104	105-10661	105-2171	2172-3545	3546-4601	4602-4757	4758-6686	645-6845	6846-7421	7422-8150	8151-9713	9714-10658	10661-10860	4010-4216	1451-2143
	OR233824	Hoima	1-104	105-10661	105-2171	2172-3545	3546-4601	4602-4757	4758-6686	6687-6845	6846-7421	22-8150	9151-9713	9714-10658	10661-10880	4010-4210	1451-2143
	OR233825	Hoima	1-104	105-10661	105-2171	2172-3545	3546-4601	4602-4757	4758-6686	6687-6845	6846-7421	7422-8150	8151-9713	9714-10658	10661-10880	4010-4216	1451-2143
	OR233826	Luweero	1-105	106-10662	106-2172	2173-3546	3547-4602	4603-4758	4759-6687	6688-6846	6846-7422	7423-8151	8152-9714	9715-10659	10662-10881	4011-4217	1452-2144
	OR233827	Wakiso	1-104	105-10661	106-2171	2172-3545	3546-4601	4602-4757	4758-6686	6687-6845	6846-7421	7422-8150	8151-9713	9714-10658	10661-10823	4010-4216	1451-2143
SPFMV Strain O	OR233828	Iganga	1-104	105-10661	105-2171	2172-3545	3546-4601	4602-4757	4758-6686	6687-6845	6846-7421	7422-8150	8151-9713	9714-10658	10661-10843	4010-4216	1451-2143
	OR233829	Bushenyi	1-104	105-10661	105-2171	2172-3545	3546-4601	4602-4757	4758-6686	6687-6845	6846-7421	7422-8150	8151-9713	9714-10658	10661-10860	4010-4216	1451-2143
SPVC	OR233830	Mukono	1-144	145-10552	145-2106	2107-3480	3481-4536	4537-4692	4693-6621	6622-6780	6781-7356	7357-8085	8086-9648	9649-10552	10552	3951-4151	1386-2078
	OR233831	Mpigi	1-149	150-10595	150-2111	2112-3485	3486-4541	4542-4697	4698-6626	6627-6785	6786-7361	7362-8090	8091-9653	9654-10592	10596-10798	3956-4156	1391-2083
	OR233832	Iganga	1-150	151-10596	151-2112	2113-3486	3487-4542	4543-4698	4698-6627	6628-6786	6787-7362	7363-8091	8092-9654	9655-10594	10597-10798	3959-4157	1392-2084
	OR233833	Kumi	1-142	143-10588	143-2104	2105-3478	3479-4534	4535-4690	4691-6619	6620-6778	6779-7354	7355-8083	8084-9646	9647-10585	10589-10808	3949-4149	1384-2076
	OR233834	Kumi	1-165	166-10611	166-2127	2128-3501	3502-4557	4558-4713	4714-6642	6643-6801	6802-7377	7378-8106	8107-9669	9670-10608	10612-10833	3972-4172	1407-2099
	OR233835	Bushenyi	1-144	145-10590	145-2106	2107-3480	3481-4536	4537-4692	4693-6621	6622-6780	6781-7356	7357-8085	8086-9648	9649-10587	10591-10791	3951-4151	1386-2078
	OR233836	Mbale	1-144	145-10590	145-2106	2107-3480	3481-4536	4537-4692	4693-6621	6622-6780	6781-7356	7357-8085	8086-9648	9649-10587	10591-10674	3951-4151	1386-2078
	OR233837	Hoima	1-211	212-10656	212-2173	2174-3547	3448-4603	4604-4759	4760-6688	6689-6847	6848-7423	7424-8152	8153-9715	9716-10654	10858-10850	4018-4218	1453-2145
	(a) Genomic regions- 5’ UTR (5’ untranslated region), P1 (pro­tein 1), HC-Pro (helper component proteinase), P3 (protein 3), 6K1 (6K protein 1), CI (cylindrical inclusion protein), 6K2 (6K protein 2), VPg (viral protein genome-linked), NIa-Pro (nuclear inclusion protein a-proteinase), NIb (nu­clear inclusion protein b) and CP (coat protein), and 3’ - Untranslated region. PIPO- Pretty Interesting …
